# Supplementary material for: The Effect of Fat Intake with Increased Omega-6-to-Omega-3 Polyunsaturated Fatty Acid Ratio in Animal Models of Early and Late Alzheimer’s Disease-like Pathogenesis
Source: Int J Mol Sci. 2023 Nov 30;24(23):17009. doi: 10.3390/ijms242317009 (PMC10707298; doi:10.3390/ijms242317009)
Supplement: Supplementary file 1 [file ijms-24-17009-s001.zip]

Archive with 1 entries (1 files):
- ijms-2685290-supplementary.pdf
